# Supplementary material for: The Ability of the Yeast Wickerhamomyces anomalus to Hydrolyze Immunogenic Wheat Gliadin Proteins
Source: Foods. 2022 Dec 19;11(24):4105. doi: 10.3390/foods11244105 (PMC9778486; doi:10.3390/foods11244105)
Supplement: Supplementary file 1 [file foods-11-04105-s001.zip]

Archive with 1 entries (1 files):
- foods-2089300-supplementary.pdf
